# Supplementary material for: Comprehensive analysis of extensive drug-resistant Salmonella Typhi in Gujarat region, India: genomic findings and prospective alternative therapy
Source: Microbiol Spectr. 2025 May 27;13(7):e02540-24. doi: 10.1128/spectrum.02540-24 (PMC12211066; doi:10.1128/spectrum.02540-24)
Supplement: Table S2 — Antibiotic sensitivity in Salmonella. [file spectrum.02540-24-s0002.xlsx]

## Sheet: Sheet1
Table S2: Antibiotic sensitivity in Salmonella
date	Ida	Age	Gender	Specimen	Organism	AK	GEN	AC	AMP	FAM	CXM	CXMA	CTR	CFS	CPM	CZ	CFM	CTX	ERT	IMP	MRP	PIT	AZM	C	CL	CIP	LE	PEF	COT	TE	DO	TG	FO
06-04-2022	20600104985	4	M	Blood	Salmonella Typhi	R	R	S	R	R	R	R	S	S	S	S	S	S	S	S	S	S	S	R	S	S	S	R	R	S	S	S	S
20-08-2022	20800127544	11	F	Blood	Salmonella Typhi	R	R	S	R	R	R	R	R	S	R	R	R	R	S	S	S	S	S	S	S	R	S	R	R	R	R	S	S
11-10-2022	21000113251	8	M	Blood	Salmonella Typhi	R	R	S	R	R	R	R	R	S	R	R	R	R	S	S	S	S	S	S	S	R	S	R	R	R	R	S	S
18-10-2022	21001002751	19	F	Blood	Salmonella Typhi	R	R	S	S	S	S	S	R	S	S	S	S	S	S	S	S	S	S	S	S	S	S	R	S	R	R	S	S
14-03-2023	30400107987	19	M	Blood	Salmonella Typhi	R	R	S	R	R	R	R	R	S	R	R	R	R	S	S	S	S	S	S	S	R	R	R	R	R	R	S	S
23-03-2023	30300118412	13	F	Blood	Salmonella Typhi	R	R	S	R	R	R	R	R	S	R	R	R	R	S	S	S	S	S	S	S	R	S	R	R	R	R	S	S
06-04-2023	30300132615	14	M	Blood	Salmonella Typhi	R	R	S	R	R	R	R	R	S	R	R	R	R	S	S	S	S	S	S	S	R	S	R	R	R	R	S	S
15-04-2023	30400119912	7	F	Blood	Salmonella Typhi	R	R	S	R	R	R	R	R	S	R	R	R	R	S	S	S	S	S	S	S	R	S	R	R	R	R	S	S
19-06-2023	30600122390	5	M	Blood	Salmonella Typhi	R	R	S	R	R	R	R	R	S	R	R	R	R	S	S	S	R	S	S	S	R	R	R	R	R	R	S	S
25-03-2022	TPS-1	41	M	Blood	Salmonella Typhi	R	R	S	R	R	R	R	R	S	R	R	R	R	S	S	S	S	S	S	S	R	S	R	R	R	R	S	S
09-04-2022	TPS-10	39	F	Blood	Salmonella Typhi	R	R	S	R	R	R	R	R	S	R	R	R	R	S	S	S	S	S	S	S	R	S	R	R	R	R	S	S
09-05-2022	TPS-11	29	F	Blood	Salmonella Typhi	R	R	S	R	R	R	R	R	S	R	R	R	R	S	S	S	S	R	R	S	R	R	R	R	R	R	S	S
09-06-2022	TPS-12	26	F	Blood	Salmonella Typhi	R	R	S	S	R	R	R	R	S	R	R	R	R	S	S	S	S	R	S	S	R	R	R	R	R	R	S	S
09-08-2022	TPS-13	11	M	Blood	Salmonella Typhi	R	R	S	R	R	R	R	R	S	R	R	R	R	S	S	S	S	S	S	S	R	S	R	R	R	R	S	S
10-08-2022	TPS-14	7	M	Blood	Salmonella Typhi	R	R	S	R	R	R	R	R	S	R	R	R	R	S	S	S	S	S	S	S	R	R	R	R	R	R	S	S
19-09-2022	TPS-15	3	F	Blood	Salmonella Typhi	R	R	S	R	R	R	R	R	S	R	R	R	R	S	S	S	S	S	S	S	R	R	R	R	R	R	S	S
11-11-2022	TPS-17	2	F	Blood	Salmonella Typhi	R	R	S	R	R	R	R	R	S	R	R	R	R	S	S	S	S	R	S	S	R	S	R	R	R	R	S	S
22-06-2023	TPS-18	2	M	Blood	Salmonella Typhi	R	R	S	R	R	R	R	R	S	R	R	R	R	S	R	R	R	S	S	S	R	S	R	R	R	R	S	S
19-11-2023	TPS-19	11	M	Blood	Salmonella Typhi	R	R	S	R	R	R	R	R	S	R	R	R	R	S	S	S	S	S	S	S	R	S	R	R	R	R	S	S
23-03-2022	TPS-2	56	M	Blood	Salmonella Typhi	R	R	S	R	R	R	R	R	R	R	R	R	R	S	S	S	S	R	S	S	R	S	R	R	R	R	S	S
23-11-2022	TPS-20	37	M	Blood	Salmonella Typhi	R	R	S	R	R	R	R	R	S	R	R	R	R	S	S	S	S	R	S	S	R	R	R	R	R	R	S	S
01-09-2023	TPS-21	4	F	Blood	Salmonella Typhi	S	R	S	R	R	R	R	R	S	R	R	R	R	R	R	R	R	R	S	S	R	R	R	R	R	R	S	S
25-01-2023	TPS-22	35	M	Blood	Salmonella Typhi	R	R	S	R	R	R	R	R	S	R	R	R	R	S	S	S	S	S	S	S	R	S	R	R	R	R	S	S
27-01-2023	TPS-23	23	F	Blood	Salmonella Typhi	R	R	S	R	R	R	R	R	S	R	R	R	R	S	R	R	R	S	S	S	R	R	R	R	R	R	S	S
27-01-2023	TPS-24	5	M	Blood	Salmonella Typhi	R	R	S	R	R	R	R	R	S	R	R	R	R	S	S	S	S	S	S	S	R	R	R	R	R	R	S	S
18-02-2023	TPS-25	9	M	Blood	Salmonella Typhi	R	R	S	R	R	R	R	R	S	R	R	R	R	R	R	R	R	S	S	S	R	R	R	R	R	R	S	S
23-02-2023	TPS-26	4	F	Blood	Salmonella Typhi	S	S	S	R	R	R	R	R	S	R	R	R	R	S	S	S	S	S	S	S	R	R	R	R	R	R	S	S
23-02-2023	TPS-27	8	M	Blood	Salmonella Typhi	R	R	S	R	R	R	R	R	S	R	R	R	R	S	S	S	R	S	S	S	R	S	R	R	R	R	S	S
15-02-2023	TPS-28	11	M	Blood	Salmonella Typhi	R	R	S	R	R	R	R	R	S	R	R	R	R	S	S	S	S	S	S	S	R	R	R	R	R	R	S	S
19-02-2023	TPS-29	12	M	Blood	Salmonella Typhi	R	R	S	S	R	R	R	R	S	R	R	R	R	S	S	S	S	R	S	S	R	R	R	R	R	R	S	S
05-04-2023	TPS-3	4	M	Blood	Salmonella Typhi	R	R	S	R	R	R	R	R	S	R	R	R	R	S	S	S	S	S	R	S	R	S	R	R	R	R	S	S
03-11-2023	TPS-30	10	F	Blood	Salmonella Typhi	R	R	S	R	R	R	R	R	S	R	R	R	R	S	S	S	S	R	S	S	R	S	R	R	R	R	S	S
03-10-2023	TPS-31	3	F	Blood	Salmonella Typhi	R	R	S	R	R	R	R	R	S	R	R	R	R	S	S	S	S	R	S	S	R	S	R	R	R	R	S	S
18-03-2023	TPS-32	17	M	Blood	Salmonella Typhi	R	R	S	R	R	R	R	R	S	R	R	R	R	S	S	S	S	S	S	S	R	R	R	R	R	R	S	S
18-03-2023	TPS-33	9	M	Blood	Salmonella Typhi	R	R	S	R	R	R	R	R	S	R	R	R	R	S	S	S	S	S	S	S	R	R	R	R	R	R	S	S
18-03-2023	TPS-34	11	M	Blood	Salmonella Typhi	R	R	S	R	R	R	R	R	S	R	R	R	R	S	S	S	S	R	S	S	R	S	R	R	R	R	S	S
30-03-2023	TPS-35	32	F	Blood	Salmonella Typhi	R	R	S	R	R	R	R	R	S	R	R	R	R	S	S	S	S	S	S	S	R	R	R	R	R	R	S	S
03-09-2023	TPS-36	4	M	Blood	Salmonella Typhi	R	R	R	R	R	R	S	R	S	S	R	R	R	S	R	R	R	R	S	S	S	R	R	R	R	R	S	S
04-01-2023	TPS-37	33	F	Blood	Salmonella Typhi	R	R	S	R	R	R	R	R	S	R	R	R	R	S	S	S	S	S	S	S	R	R	R	R	R	R	S	S
04-03-2023	TPS-38	8	M	Blood	Salmonella Typhi	R	R	S	R	R	R	R	R	S	R	R	R	R	S	S	S	S	R	S	S	R	R	R	R	R	R	S	S
04-03-2023	TPS-39	17	M	Blood	Salmonella Typhi	R	R	S	R	R	R	R	R	S	R	R	R	R	S	S	S	S	R	S	S	R	R	R	R	R	R	S	S
18-05-2023	TPS-4	13	M	Blood	Salmonella Typhi	R	R	S	R	R	R	R	R	R	R	R	R	R	S	S	S	S	S	R	S	R	S	R	R	R	R	S	S
04-06-2023	TPS-40	25	M	Blood	Salmonella Typhi	R	R	S	R	R	R	R	R	S	R	R	R	R	S	S	S	S	S	R	S	R	R	R	R	R	R	S	S
04-09-2023	TPS-41	47	F	Blood	Salmonella Typhi	R	R	S	R	R	R	R	R	S	R	R	R	R	S	S	S	S	S	S	S	R	S	R	R	R	R	S	S
04-12-2023	TPS-42	9	F	Blood	Salmonella Typhi	R	R	S	R	R	R	R	R	S	R	R	R	R	S	S	S	S	R	S	S	R	R	R	R	R	R	S	S
04-12-2023	TPS-43	8	F	Blood	Salmonella Typhi	R	R	S	S	S	S	S	R	S	S	S	S	S	S	S	S	S	S	S	S	S	S	R	S	S	S	S	S
17-04-2023	TPS-44	37	M	Blood	Salmonella Typhi	R	R	S	R	R	R	R	R	S	R	R	R	R	S	S	S	S	S	S	S	R	R	R	R	R	R	S	S
17-04-2023	TPS-45	6	F	Blood	Salmonella Typhi	R	R	S	R	R	R	R	R	S	S	R	R	R	S	S	S	S	R	S	S	R	R	R	R	R	R	S	S
06-01-2023	TPS-46	12	M	Blood	Salmonella Typhi	R	R	S	R	R	R	R	R	S	R	R	R	R	S	S	S	S	S	S	S	R	S	R	R	R	R	S	S
06-03-2023	TPS-47	6	M	Blood	Salmonella Typhi	R	R	S	S	S	R	R	S	S	S	S	S	S	S	S	S	S	S	S	S	R	S	R	S	S	S	S	S
06-01-2023	TPS-48	13	F	Blood	Salmonella Typhi	R	R	S	R	R	R	R	R	S	R	R	R	R	S	S	S	S	S	S	S	R	R	R	R	R	R	S	S
06-02-2023	TPS-49	2	F	Blood	Salmonella Typhi	R	R	S	R	R	R	R	R	S	R	R	R	R	S	S	S	S	R	S	S	R	R	R	R	R	R	S	S
28-07-2023	TPS-5	4	M	Blood	Salmonella Typhi	R	R	S	R	R	R	R	R	S	R	R	R	R	S	S	S	S	S	S	S	R	R	R	R	R	R	S	S
06-03-2023	TPS-50	4	F	Blood	Salmonella Typhi	R	R	S	R	R	R	R	R	S	R	R	R	R	S	S	S	S	R	S	S	R	S	R	R	R	R	S	S
06-06-2023	TPS-51	4	M	Blood	Salmonella Typhi	R	R	S	R	R	R	R	R	S	R	R	R	R	S	S	S	S	S	S	S	R	R	R	R	R	R	S	S
22-06-2023	TPS-52	13	M	Blood	Salmonella Typhi	R	R	S	R	R	R	R	R	S	R	R	R	R	S	S	S	S	S	S	S	R	R	R	R	R	R	S	S
06-09-2023	TPS-53	7	M	Blood	Salmonella Typhi	R	R	S	R	R	R	R	R	S	R	R	R	R	S	S	S	S	S	S	S	R	S	R	R	R	R	S	S
06-10-2023	TPS-54	3	F	Blood	Salmonella Typhi	R	R	S	R	R	R	R	R	S	R	R	R	R	S	S	S	S	S	S	S	R	R	R	R	R	R	S	S
15-06-2023	TPS-55	8	M	Blood	Salmonella Typhi	R	R	S	R	R	R	R	R	R	R	R	R	R	S	S	S	S	R	S	S	R	R	R	R	R	R	S	S
15-06-2023	TPS-56	1	M	Blood	Salmonella Typhi	R	R	S	R	R	R	R	R	S	R	R	R	R	S	S	S	S	S	S	S	R	R	R	R	R	R	S	S
15-06-2023	TPS-57	6	M	Blood	Salmonella Typhi	R	R	S	R	R	R	R	R	S	R	R	R	R	S	S	S	S	R	S	S	R	R	R	R	R	R	S	S
15-06-2023	TPS-58	10	M	Blood	Salmonella Typhi	S	R	S	R	R	R	R	R	S	R	R	R	R	S	R	R	S	R	S	S	R	R	R	R	R	R	S	S
16-06-2023	TPS-59	2D	F	Blood	Salmonella Typhi	R	R	S	R	R	R	R	R	S	R	R	R	R	S	S	S	S	S	S	S	R	R	R	R	R	R	S	S
29-08-2022	TPS-6	7	M	Blood	Salmonella Typhi	R	R	S	R	R	R	R	R	S	R	R	R	R	S	S	S	S	R	S	S	R	R	R	R	R	R	S	S
19-03-2023	TPS-60	13	M	Blood	Salmonella Typhi	R	R	S	R	R	R	R	R	S	R	R	R	R	S	S	S	S	S	S	S	R	R	R	R	R	R	S	S
28-01-2023	TPS-61	23	M	Blood	Salmonella Typhi	R	R	S	R	R	R	R	R	S	R	R	R	R	S	R	R	R	S	S	S	R	R	R	R	R	R	S	S
17-06-2023	TPS-62	6	M	Blood	Salmonella Typhi	R	R	S	R	R	R	R	R	S	R	R	R	R	S	R	R	R	S	S	S	R	R	R	R	R	R	S	S
17-06-2023	TPS-63	7	F	Blood	Salmonella Typhi	R	R	S	R	R	R	R	R	S	R	R	R	R	S	S	S	S	S	S	S	R	R	R	R	R	R	S	S
17-06-2023	TPS-64	16	M	Blood	Salmonella Typhi	R	R	S	R	R	R	R	R	S	R	R	R	R	S	S	S	S	S	S	S	R	R	R	R	R	R	S	S
21-06-2023	TPS-65	3	M	Blood	Salmonella Typhi	R	R	S	R	R	R	R	R	S	R	R	R	R	S	S	S	S	S	S	S	R	R	R	R	R	R	S	S
19-06-2023	TPS-66	5	M	Blood	Salmonella Typhi	R	R	S	R	R	R	R	R	S	R	R	R	R	S	S	S	S	S	R	S	R	S	R	R	R	R	S	S
21-06-2023	TPS-67	13	M	Blood	Salmonella Typhi	R	R	S	R	R	R	R	R	S	R	R	R	R	S	S	S	S	S	S	S	R	S	R	R	R	R	S	S
22-06-2023	TPS-68	3	M	Blood	Salmonella Typhi	R	R	S	R	R	R	R	R	S	R	R	R	R	S	S	S	S	S	S	S	R	S	R	R	R	R	S	S
26-06-2023	TPS-69	51	M	Blood	Salmonella Typhi	R	R	S	R	R	R	R	R	S	R	R	R	R	S	S	S	S	R	S	S	R	R	R	R	R	R	S	S
09-01-2022	TPS-7	12	M	Blood	Salmonella Typhi	R	S	S	R	R	R	R	R	S	R	R	R	R	S	R	R	R	R	S	S	R	S	R	R	R	R	S	S
26-06-2023	TPS-70	8	F	Blood	Salmonella Typhi	R	R	S	R	R	R	R	R	S	R	R	R	R	S	S	S	S	S	R	S	R	R	R	R	R	R	S	S
26-06-2023	TPS-71	4	M	Blood	Salmonella Typhi	R	R	S	R	R	R	R	R	S	R	R	R	R	S	S	S	S	S	S	S	R	S	R	R	R	R	S	S
24-06-2023	TPS-72	7	F	Blood	Salmonella Typhi	R	R	S	R	R	R	R	R	S	R	R	R	R	S	R	R	R	S	S	S	R	S	R	R	R	R	S	S
27-06-2023	TPS-73	10	M	Blood	Salmonella Typhi	R	S	S	R	R	R	S	R	S	R	R	R	R	S	R	R	R	S	S	S	R	S	R	R	R	R	S	S
27-06-2023	TPS-74	11	F	Blood	Salmonella Typhi	R	R	S	R	R	R	R	R	S	R	R	R	R	S	R	R	R	S	S	S	R	R	R	R	R	R	S	S
27-06-2023	TPS-75	6	F	Blood	Salmonella Typhi	R	R	S	R	R	R	R	R	S	R	R	R	R	S	S	S	S	S	S	S	R	S	R	R	R	R	S	S
09-01-2022	TPS-8	10	M	Blood	Salmonella Typhi	R	R	S	R	R	R	R	R	S	R	R	R	R	S	S	S	S	S	S	S	R	S	R	R	R	R	S	S
09-02-2022	TPS-9	8	M	Blood	Salmonella Typhi	R	R	S	R	R	R	R	R	S	R	R	R	R	S	S	S	S	S	S	S	R	R	R	R	R	R	S	S
13-06-2023	U-127	4	F	Blood	Salmonella Typhi	R	R	S	R	R	R	R	R	S	R	R	R	R	S	S	S	S	S	S	S	R	R	R	R	R	R	S	S
07-01-2023	U-14	6	F	Blood	Salmonella Typhi	R	R	S	R	R	R	R	R	S	R	R	R	R	S	R	R	S	S	S	S	R	R	R	R	R	R	S	S
10-06-2023	U-153	9	F	Blood	Salmonella Typhi	R	R	S	R	R	R	R	R	S	R	R	R	R	S	S	S	S	R	S	S	R	R	R	R	R	R	S	S
24-09-2022	TPS-16	10	F	Blood	Salmonella Typhi	R	R	S	R	R	R	R	R	S	R	R	R	R	S	S	S	S	S	S	S	R	R	R	R	R	R	S	S
07-08-2023	U-201	11	F	Blood	Salmonella Typhi	R	R	S	R	R	R	R	R	S	R	R	R	R	S	S	S	S	S	S	S	R	S	R	R	R	R	S	S
07-01-2023	U-22	4	F	Blood	Salmonella Typhi	R	R	S	R	R	R	R	R	S	R	R	R	R	S	S	S	S	S	S	S	R	S	R	R	R	R	S	S
12-06-2023	U-250	2	F	Blood	Salmonella Typhi	R	R	S	R	R	R	R	R	S	R	R	R	R	S	S	S	S	S	S	S	R	S	R	R	R	R	S	S
13-06-2023	U-255	24	F	Blood	Salmonella Typhi	R	R	S	R	R	R	R	R	S	R	R	R	R	S	S	S	S	R	R	S	R	R	R	R	R	R	S	S
14-06-2023	U-286	10	F	Blood	Salmonella Typhi	R	S	S	R	R	R	R	R	S	R	R	R	R	S	R	R	R	S	S	S	R	R	R	R	R	R	S	S
14-06-2023	U-292	10	M	Blood	Salmonella Typhi	R	R	S	R	R	R	R	R	S	R	R	R	R	S	S	S	S	R	S	S	R	S	R	R	R	R	S	S
15-06-2023	U-362	45	F	Blood	Salmonella Typhi	R	S	S	R	R	R	R	R	S	R	R	S	R	S	R	R	S	R	R	S	R	R	R	R	R	R	S	S
15-06-2023	U-441	42	M	Blood	Salmonella Typhi	R	R	S	R	R	R	R	R	S	R	R	R	R	S	S	S	S	S	S	S	R	R	R	R	R	R	S	S
15-06-2023	U-461	20	F	Blood	Salmonella Typhi	R	R	S	R	R	R	R	R	S	R	R	R	R	R	R	R	R	S	S	R	R	R	R	R	R	R	S	S
07-05-2023	U-48	5	M	Blood	Salmonella Typhi	R	R	S	S	S	R	R	S	S	S	S	S	S	S	S	S	S	S	S	S	S	S	R	S	R	R	S	S
08-06-2023	U-55	8	M	Blood	Salmonella Typhi	R	R	S	R	R	R	R	R	S	R	R	R	S	S	R	R	R	S	S	S	R	R	R	R	R	R	S	S
16-06-2023	U-535	11	M	Blood	Salmonella Typhi	S	R	R	R	R	S	R	S	R	S	R	R	R	R	S	S	R	R	R	R	S	R	S	R	R	R	R	R
16-06-2023	U-549	25	F	Blood	Salmonella Typhi	R	R	S	R	R	R	R	R	S	R	R	R	R	S	R	R	R	S	S	S	R	R	R	R	R	R	S	S
16-06-2023	U-598	10	M	Blood	Salmonella Typhi	R	R	S	R	R	R	R	R	S	R	R	R	R	S	S	S	S	S	S	S	R	R	R	R	R	R	S	S
16-06-2023	U-616	6	M	Blood	Salmonella Typhi	R	R	S	R	R	R	R	R	S	R	R	R	R	S	S	S	S	S	S	S	R	R	R	R	R	R	S	S
20-06-2023	U-696	7	F	Blood	Salmonella Typhi	R	R	S	R	R	R	R	R	S	R	R	R	R	S	S	S	S	S	S	S	R	S	R	R	R	R	S	S
16-06-2023	U-670	5	M	Blood	Salmonella Typhi	R	R	S	R	R	R	R	R	S	R	R	R	R	S	S	S	S	S	S	S	R	S	R	R	R	R	S	S
16-06-2023	U-690	3	F	Blood	Salmonella Typhi	R	R	S	R	R	R	R	R	S	R	R	R	R	S	S	S	S	S	S	S	R	S	R	R	R	R	S	S
17-06-2023	U-709	22	F	Blood	Salmonella Typhi	S	S	S	R	R	R	R	R	S	R	R	R	R	R	R	R	R	S	S	S	R	R	R	R	R	R	S	S
23-06-2023	U-729	4	M	Blood	Salmonella Typhi	R	R	S	R	R	R	R	R	S	R	R	R	R	S	R	R	S	S	S	S	R	S	R	R	R	R	S	S
18-06-2023	U-736	14	F	Blood	Salmonella Typhi	R	R	S	R	R	R	R	R	S	R	R	R	R	S	S	S	S	S	S	S	R	S	R	R	R	R	S	S
23-06-2023	U-738	22	F	Blood	Salmonella Typhi	R	S	S	R	R	R	R	R	S	R	R	R	R	R	R	R	R	S	S	S	R	R	R	R	R	R	S	S
24-06-2023	U-750	3	M	Blood	Salmonella Typhi	R	R	S	R	R	R	R	R	S	R	R	R	R	S	S	S	S	S	S	S	R	R	R	R	R	R	S	S
28-06-2023	U-828	20	M	Blood	Salmonella Typhi	R	R	S	R	R	R	R	R	S	R	R	R	R	S	S	S	S	S	S	S	R	R	R	R	R	R	S	S
06-08-2023	U-93	21	F	Blood	Salmonella Typhi	R	R	S	R	R	R	R	R	S	R	R	R	R	R	R	R	R	S	R	S	R	S	R	R	R	R	S	S
04-10-2023	Z-1	23	M	Blood	Salmonella Typhi	R	R	S	R	R	R	R	R	S	R	R	R	R	S	S	S	S	S	S	S	R	S	R	R	R	R	S	S
04-12-2023	Z-2	16	M	Blood	Salmonella Typhi	R	R	S	R	R	R	R	R	S	R	R	R	R	R	R	R	R	S	S	S	S	S	R	R	R	R	S	S
05-02-2023	Z-3	23	M	Blood	Salmonella Typhi	R	R	S	R	R	R	R	R	S	R	R	R	R	S	S	S	S	S	S	S	R	S	R	R	R	R	S	S
06-08-2023	Z-4	45	F	Blood	Salmonella Typhi	R	R	S	R	R	R	R	S	S	R	R	R	R	S	S	S	S	S	S	S	R	S	R	R	R	R	S	S
13-06-2023	Z-5	21	F	Blood	Salmonella Typhi	R	R	S	S	S	R	R	R	S	R	S	S	S	R	R	R	S	R	S	S	R	R	R	R	R	R	S	S
19-06-2023	Z-6	25	M	Blood	Salmonella Typhi	R	R	S	R	R	R	R	R	S	R	R	R	R	S	S	S	S	R	S	S	R	S	R	R	R	R	S	S
21-06-2023	Z-7	38	M	Blood	Salmonella Typhi	R	R	S	R	R	R	R	R	S	R	R	R	R	S	R	R	R	S	S	S	R	S	R	R	R	R	S	S
22-06-2023	Z-8	37	F	Blood	Salmonella Typhi	R	R	S	R	R	R	R	R	S	R	R	R	R	S	S	S	S	S	S	S	R	S	R	S	R	R	S	S
22-06-2023	Z-9	2	F	Blood	Salmonella Typhi	R	R	S	R	R	R	R	R	S	R	R	R	R	S	S	S	S	S	S	S	R	S	R	R	R	R	S	S
22-06-2023	Z-10	12	M	Blood	Salmonella Typhi	R	R	S	R	R	R	R	R	S	R	R	R	R	S	S	S	S	R	S	S	R	R	R	R	R	R	S	S
