# Supplementary material for: Comprehensive analysis of extensive drug-resistant Salmonella Typhi in Gujarat region, India: genomic findings and prospective alternative therapy
Source: Microbiol Spectr. 2025 May 27;13(7):e02540-24. doi: 10.1128/spectrum.02540-24 (PMC12211066; doi:10.1128/spectrum.02540-24)
Supplement: Table S3 — The details of the isolates and genome assembly statistics. [file spectrum.02540-24-s0003.xlsx]

## Sheet: Sheet1
Table S3: The details of the isolates and genome assembly statistics
Assembly	# contigs (>= 0 bp)	# contigs (>= 1000 bp)	# contigs (>= 10000 bp)	# contigs (>= 25000 bp)	# contigs (>= 50000 bp)	Total length (>= 0 bp)	Total length (>= 1000 bp)	Total length (>= 5000 bp)	Total length (>= 10000 bp)	Total length (>= 25000 bp)	Total length (>= 50000 bp)	# contigs	Largest contig	Total length	GC (%)	N50	N90	auN	L50	L90
20600104985	69	63	43	40	30	4926361	4923078	4887711	4851261	4796965	4424483	66	488730	4925148	51.95	149918	48168	194150	10	31
20800127544	68	61	43	39	29	4926291	4922099	4894201	4851445	4785944	4413462	66	488730	4925459	51.95	153397	48168	196088	10	30
21000113251	67	58	38	35	26	4840415	4834808	4806982	4747648	4693351	4355497	64	488744	4839089	52.03	197837	56009	207968	9	26
21001002751	70	63	44	40	30	4926241	4922469	4888368	4851918	4786463	4413502	67	488730	4925059	51.95	149918	48168	193921	10	31
30300118412	72	66	46	41	30	4926307	4923066	4888930	4843544	4761155	4357477	69	488730	4925143	51.95	149144	43663	191585	10	32
30300132615	68	62	45	39	31	4750848	4747636	4719406	4683962	4576726	4286670	65	367938	4749638	52.03	149140	51552	164226	11	31
30400107987	67	62	43	40	30	4926147	4923245	4894517	4842839	4788541	4416059	65	488730	4925315	51.95	149918	48168	193988	10	31
30400119912	66	61	43	39	30	4926366	4923457	4897093	4845408	4769334	4435765	64	488730	4925534	51.95	161070	52535	195792	10	30
30600122390	69	64	43	40	29	4819549	4816647	4781137	4735702	4681406	4277728	67	488730	4818717	51.98	149144	43663	194206	10	31
TPS02	163	149	103	69	27	4954966	4944885	4877976	4714637	4168007	2656604	163	184962	4954966	51.95	54732	17955	75633.6	24	84
TPS08	147	137	84	59	34	4951927	4944052	4858553	4707245	4289791	3382749	147	223874	4951927	51.95	76279	20252	93639.6	20	67
TPS10	70	64	46	41	30	4926123	4922592	4894364	4851615	4758673	4345896	68	488730	4925291	51.95	149918	43663	191456	10	32
TPS11	68	61	45	41	30	4916947	4913419	4889790	4853333	4782124	4360336	64	488730	4915274	51.93	149918	48168	190558	10	32
TPS12	71	66	46	42	32	4927357	4924455	4890003	4844624	4773409	4400927	69	392766	4926525	51.95	149144	48168	176009	11	33
TPS13	72	64	45	41	31	4925921	4921393	4887670	4851220	4780005	4407486	69	488730	4924624	51.95	149918	48168	191823	10	32
TPS14	67	61	43	40	30	4927490	4924448	4895413	4852660	4798366	4425867	64	488730	4926212	51.96	153397	48168	194544	10	31
TPS15	211	200	124	63	28	4960886	4953888	4835656	4584437	3563473	2369995	211	168635	4960886	51.95	43913	12355	58085.7	31	114
TPS16	74	65	44	41	31	4924599	4919315	4887412	4844770	4790474	4422873	71	488726	4923546	51.95	149915	48168	190104	10	32
TPS17	73	66	45	41	31	4927391	4923026	4887907	4842528	4771313	4398831	71	392766	4926560	51.95	149915	48168	176692	11	32
TPS18	129	121	84	55	33	4950022	4944713	4881866	4776020	4299100	3498501	129	388714	4950022	51.95	79098	20004	116026	17	63
TPS19	1206	1105	53	1	0	4677196	4602568	2439708	736827	34333	0	1206	34333	4677196	52.99	5163	1917	6390.7	284	859
TPS01	61	58	41	38	29	4921989	4920653	4891539	4855082	4800786	4467217	59	488730	4921165	51.95	161070	56009	199002	10	29
TPS20	156	146	100	66	29	4953513	4946617	4876003	4698952	4125338	2833284	156	217992	4953513	51.95	67486	16794	77956.6	23	82
TPS21	107	104	75	53	30	4817414	4815846	4777475	4668273	4281369	3427616	105	327464	4816583	51.91	95064	22910	115442	16	56
TPS22	79	68	46	42	31	4927145	4920552	4880819	4835383	4764170	4342386	75	488730	4925496	51.95	144586	48168	186626	11	33
TPS23	77	69	45	40	30	4918795	4914032	4877166	4819820	4737510	4361074	74	488726	4917742	51.95	149918	47763	190822	10	32
TPS24	123	116	81	59	33	4948870	4943765	4876237	4789969	4418277	3458001	123	391013	4948870	51.95	95026	24056	108432	18	61
TPS25	70	63	45	41	30	4919442	4915590	4887515	4842136	4770929	4367355	67	488730	4918259	51.93	149915	43663	192416	10	32
TPS26	73	66	45	42	31	4926815	4923065	4885205	4839826	4785529	4363757	69	488730	4925135	51.96	149915	48168	187878	10	33
TPS27	180	167	106	69	34	4958230	4949005	4865591	4655187	4043563	2809281	180	206334	4958230	51.95	56737	14834	67488.4	28	90
TPS28	185	173	101	68	36	4957816	4949417	4835672	4595919	4043936	2957677	185	154916	4957816	51.95	55957	14268	66451.4	27	90
TPS29	110	101	74	55	34	4948743	4942827	4897047	4832775	4503887	3782073	110	241402	4948743	51.95	97984	26617	112936	16	54
TPS30	74	65	45	41	31	4925508	4919543	4884631	4848179	4776966	4404451	71	488730	4924209	51.95	149532	48168	189160	10	32
TPS31	66	61	42	38	29	4927901	4925000	4892162	4846783	4775577	4442008	64	488730	4927070	51.95	161070	53980	198033	10	29
TPS32	133	127	87	64	37	4950954	4947092	4875399	4758413	4414151	3433080	133	206340	4950954	51.95	71112	22398	85525.6	22	66
TPS33	219	204	116	70	31	4960523	4949710	4808650	4554903	3816179	2385916	219	167439	4960523	51.95	49906	11770	56698.3	33	108
TPS34	171	157	107	60	24	4956214	4946275	4867137	4729117	3961500	2630498	171	309517	4956214	51.95	53215	15727	90954.1	22	86
TPS35	71	64	45	41	31	4926065	4922320	4887659	4851202	4779989	4407470	67	488730	4924397	51.95	149918	48168	191832	10	32
TPS36	78	74	55	46	34	4915374	4913749	4888209	4834900	4675554	4217227	75	393363	4914261	51.93	123301	41293	151889	12	39
TPS37	79	70	48	43	30	4926871	4922052	4885793	4832392	4744469	4254097	75	488730	4925232	51.95	144593	43171	184027	11	34
TPS38	72	66	48	42	30	4919191	4915784	4884886	4848429	4744398	4282904	69	488730	4917861	51.93	149144	43171	186832	10	34
TPS39	76	69	50	43	30	4786588	4782604	4754443	4702765	4593815	4132159	73	392766	4785273	51.97	149144	42695	155120	12	34
TPS03	70	64	44	41	31	4925952	4922506	4888054	4842619	4788323	4415822	68	488730	4925120	51.95	149918	48168	192195	10	32
TPS40	78	69	48	44	33	4904956	4900198	4863307	4817872	4746658	4324868	73	488730	4902867	51.96	144550	48168	168959	12	35
TPS41	70	65	46	42	31	4925835	4922933	4894779	4843045	4771839	4368273	68	488730	4925003	51.95	149144	43663	190033	10	33
TPS42	69	63	45	40	30	4925085	4921273	4893611	4850853	4757999	4384679	67	488730	4924270	51.95	153401	48168	191686	10	31
TPS43	119	110	81	59	31	4730081	4723882	4661128	4605978	4246347	3226581	119	293375	4730081	52.03	82048	24637	103020	18	60
TPS44	64	59	42	39	30	4926438	4923528	4897016	4854260	4799963	4466394	62	488730	4925605	51.95	161070	54346	197020	10	30
TPS45	65	60	43	39	29	4926510	4923601	4897201	4854445	4778366	4405040	63	488730	4925678	51.95	161070	48168	196278	10	30
TPS46	68	63	43	39	29	4927349	4924455	4890000	4844565	4779163	4406681	66	488730	4926525	51.95	153397	48168	195933	10	30
TPS47	66	58	40	35	27	4829514	4824451	4797655	4747294	4656666	4357735	63	488730	4828292	52.02	185187	56009	204248	9	27
TPS48	73	65	46	41	30	4921831	4918014	4884058	4847608	4765302	4344680	68	488730	4919858	51.95	144909	48121	191111	10	32
TPS49	73	67	46	42	30	4927434	4923927	4889190	4843748	4772542	4334886	71	488730	4926603	51.95	149144	43171	190639	10	33
TPS04	127	115	61	47	32	4892686	4883512	4787885	4717045	4480839	3911260	124	357192	4891522	51.86	115802	31259	140393	13	45
TPS50	192	182	113	69	30	4958166	4950874	4829272	4638226	3880611	2461314	192	161323	4958166	51.95	49742	15158	59205.1	31	99
TPS51	73	65	45	41	31	4927347	4923124	4889011	4843576	4772369	4399868	69	488730	4925709	51.96	149918	48168	191619	10	32
TPS52	71	64	44	40	30	4925441	4921186	4886911	4841532	4770331	4397849	68	392766	4924169	51.96	153397	48168	173098	11	31
TPS53	71	66	45	41	30	4925660	4922765	4887339	4841904	4770693	4367086	69	488730	4924835	51.95	149915	43663	192152	10	32
TPS54	73	69	48	41	30	4925345	4922931	4888446	4836569	4703423	4277939	72	427841	4925001	51.95	149553	43338	179914	11	34
TPS55	73	66	43	39	29	4791640	4787941	4749666	4704337	4633137	4265507	70	488726	4790587	52.01	153254	48168	192894	10	30
TPS56	69	62	44	40	30	4919576	4915704	4887547	4842168	4770961	4398460	66	488730	4918289	51.93	153397	48168	194061	10	31
TPS57	70	63	43	39	28	4926016	4922068	4887583	4842204	4775194	4362942	67	488730	4924700	51.95	153397	43663	195952	10	30
TPS58	78	72	52	45	32	4924345	4920885	4886430	4841051	4713570	4229878	76	425879	4923517	51.95	123495	42695	159167	12	37
TPS59	68	63	44	40	29	4925431	4922537	4894350	4842672	4771462	4367880	66	488730	4924607	51.95	149915	43663	193996	10	31
TPS05	70	64	44	40	29	4923031	4919897	4889793	4836799	4765586	4369573	67	488730	4921745	51.95	149915	43662	194027	10	31
TPS60	103	97	73	59	32	4947818	4943705	4897106	4837489	4606234	3611941	103	489091	4947818	51.95	97281	31454	132505	16	54
TPS61	70	64	44	39	29	4926571	4922863	4888762	4843383	4758307	4375704	68	488730	4925739	51.95	153397	43663	196981	10	31
TPS62	89	80	55	48	32	4921874	4916293	4876863	4826184	4708841	4106337	86	488726	4920658	51.95	143179	36821	156476	13	40
TPS63	151	133	87	53	28	4951821	4938724	4854035	4741295	4204152	3274952	151	244956	4951821	51.95	92236	16784	102778	17	66
TPS64	74	65	44	41	29	4927031	4922227	4888630	4836952	4782656	4313123	69	488730	4924893	51.96	149915	47763	190391	10	32
TPS65	69	63	44	39	28	4925843	4922350	4894922	4843244	4759302	4347017	67	488730	4925019	51.95	153397	43663	195447	10	30
TPS66	80	71	49	43	32	4934262	4929530	4896826	4845148	4743020	4321267	76	488730	4932614	51.96	144594	43663	184271	11	35
TPS67	71	63	43	39	29	4925977	4921714	4887594	4842208	4770994	4398512	67	488730	4924316	51.95	153397	48168	195617	10	30
TPS68	163	150	94	69	30	4954278	4945020	4856826	4689760	4257323	2853138	163	318145	4954278	51.95	63020	20015	84844.6	24	79
TPS69	74	67	44	40	30	4923710	4919915	4882309	4836987	4765792	4398190	71	488726	4922573	51.95	153397	48168	193802	10	31
TPS06	72	65	46	42	31	4926120	4922395	4887731	4851281	4780072	4358303	68	488730	4924465	51.95	149918	48168	188378	10	33
TPS70	71	63	43	40	30	4925719	4921413	4888056	4842677	4788379	4415897	67	488730	4924082	51.95	153397	48168	194420	10	31
TPS71	72	65	45	41	29	4926204	4922187	4887732	4842353	4771144	4316634	69	488730	4924881	51.95	149915	43663	189328	11	32
TPS72	71	65	44	40	29	4926288	4922796	4889629	4837895	4766693	4346448	69	488730	4925465	51.95	153397	47763	193722	10	31
TPS73	74	67	46	39	28	4926010	4922139	4887509	4835241	4715305	4309623	71	488730	4924724	51.95	153397	43663	194505	10	31
TPS74	77	69	47	42	30	4919813	4915313	4883459	4831875	4747691	4300921	74	488726	4918676	51.95	144580	43171	184426	11	33
TPS75	167	156	104	69	30	4955158	4946528	4863202	4697438	4126621	2747725	167	163354	4955158	51.94	57652	15616	70045.1	26	86
TPS07	66	61	43	40	31	4927184	4924283	4891637	4855187	4800890	4467321	64	488730	4926353	51.95	161070	54259	194799	10	31
TPS09	71	66	46	42	31	4927435	4924532	4889052	4852602	4781387	4377774	69	488730	4926602	51.95	149144	43663	190140	10	33
Unipath127	70	64	44	40	30	4926252	4922665	4888183	4842804	4777376	4404894	68	488730	4925419	51.95	149918	48168	193735	10	31
Unipath14	71	63	44	40	30	4927544	4922747	4889393	4852943	4787470	4414988	68	488730	4926393	51.95	149918	48168	193900	10	31
Unipath153	64	60	43	40	30	4926536	4924456	4897264	4854508	4800211	4435499	62	488730	4925705	51.95	149918	54259	194987	10	30
Unipath201	75	67	47	42	28	4926475	4922191	4887563	4842177	4758063	4231248	71	488730	4924817	51.95	149915	42695	189178	10	33
Unipath22	68	62	42	39	29	4926158	4922580	4887605	4842226	4787930	4415448	66	488730	4925334	51.95	153397	48168	196133	10	30
Unipath250	64	58	41	38	29	4924871	4921371	4895749	4853000	4798702	4465133	62	488730	4924040	51.95	161070	56009	198651	10	29
Unipath255	72	64	45	40	29	4922900	4918048	4890974	4839296	4761124	4348773	70	488730	4922077	51.95	149918	43663	193366	10	31
Unipath286	70	64	43	40	30	4926188	4922904	4887726	4842347	4788051	4415569	67	488730	4924974	51.95	149918	48168	193969	10	31
Unipath292	65	60	42	39	29	4924957	4922056	4889377	4852927	4798630	4433970	63	488730	4924126	51.95	153397	56009	196999	10	29
Unipath362	71	64	43	40	30	4933213	4929184	4894991	4843701	4789404	4416903	69	488730	4932380	51.95	149918	48168	193710	10	31
Unipath441	76	67	45	41	30	4946544	4941690	4901982	4857438	4793066	4371313	72	488730	4944862	51.87	149144	48168	189101	11	32
Unipath461	72	64	44	40	30	4925954	4921656	4887552	4842117	4770902	4398401	68	488730	4924288	51.95	153397	48168	193827	10	31
Unipath48	58	54	38	34	26	4710468	4708310	4684836	4648839	4577629	4287472	56	488730	4709643	52.04	204125	54381	210252	9	26
Unipath535	83	75	45	40	30	4955139	4950379	4900320	4836752	4754430	4396534	80	488726	4954111	51.86	153397	43659	190471	10	32
Unipath549	69	63	43	40	30	4926028	4922643	4888188	4842753	4788455	4415936	66	488730	4924713	51.95	153397	48168	194401	10	31
Unipath55	73	64	45	42	31	4926902	4921833	4891226	4849110	4794814	4373042	70	488730	4925572	51.95	149144	48168	187675	10	33
Unipath598	75	67	46	43	31	4926815	4922387	4888438	4836760	4782464	4312932	71	488730	4925001	51.95	149144	47763	183010	11	34
Unipath616	72	63	43	40	30	4925808	4920985	4887661	4842282	4787986	4415485	68	488729	4924216	51.95	149918	48168	193993	10	31
Unipath670	66	60	41	38	28	4927155	4923639	4892308	4848463	4794166	4412834	64	488730	4926323	51.95	161070	48168	199281	10	29
Unipath690	69	64	43	39	30	4940757	4937855	4905176	4845188	4773981	4440412	67	488730	4939925	51.92	161070	48168	195721	10	31
Unipath696	72	64	45	40	28	4904913	4900671	4866456	4830006	4742611	4299116	68	488730	4903275	51.96	149915	43171	194228	10	31
Unipath709	71	64	44	40	30	4925768	4921791	4888095	4842684	4771483	4398964	68	488730	4924460	51.95	153397	48168	193852	10	31
Unipath729	70	62	43	40	30	4925261	4920927	4893880	4842202	4787903	4415384	67	488730	4924111	51.95	153397	48168	194394	10	31
Unipath736	74	65	45	41	31	4925817	4921024	4887653	4842274	4771066	4398584	70	392766	4924208	51.95	149918	48168	170434	11	32
Unipath738	71	63	43	39	29	4927511	4923211	4889127	4843751	4772545	4400046	67	488730	4925843	51.96	153397	48168	195595	10	30
Unipath750	72	64	44	40	29	4925962	4921740	4887636	4842257	4771043	4361014	68	488730	4924325	51.95	153397	43663	194701	10	31
Unipath828	70	63	43	40	30	4925824	4921840	4888128	4842686	4788390	4415871	67	488730	4924516	51.95	153397	48168	194405	10	31
Unipath93	88	80	51	47	32	4932110	4927624	4879412	4828005	4751786	4188147	85	393387	4930899	51.93	129987	42417	164115	12	38
Z10	73	64	45	42	30	4925579	4920553	4893139	4841398	4787102	4340162	70	488730	4924300	51.95	149144	43663	190834	10	32
Z1	74	68	45	41	31	4924794	4921393	4883808	4838530	4767330	4399710	72	488726	4924076	51.95	149918	48168	191592	10	32
Z2	71	65	44	41	31	4927414	4924128	4888980	4843601	4789304	4416822	68	488730	4926198	51.95	149918	48168	192155	10	32
Z3	70	64	43	39	30	4925425	4922049	4886877	4841559	4770365	4441694	68	488726	4924707	51.95	161068	53931	196246	10	30
Z4	81	72	50	43	30	4922354	4917110	4878924	4842581	4737613	4235666	77	488726	4920719	51.95	137314	43171	182491	11	35
Z5	63	59	43	38	28	4919974	4917893	4890698	4854241	4767067	4393771	61	488730	4919142	51.93	161070	48168	198470	10	29
Z6	70	64	44	39	29	4924353	4920773	4889355	4846709	4758147	4389682	68	488726	4923635	51.95	153397	48168	193697	10	30
Z7	65	60	42	38	29	4926338	4923436	4897057	4845326	4774112	4440545	63	488730	4925506	51.95	161068	52479	198072	10	29
Z8	666	660	113	44	29	7943466	7939775	6842502	5871651	4879258	4333911	665	488724	7943121	56.46	80705	4048	121671	24	320
Z9	196	182	118	78	33	4959440	4949474	4819316	4698251	4051505	2475882	195	156695	4959440	51.96	49938	14402	56143.9	34	100
	99.8525													602818961	51.9966
	12182
														602818961
